# Supplementary material for: Lineages, Virulence Gene Associated and Integrons among Extended Spectrum β-Lactamase (ESBL) and CMY-2 Producing Enterobacteriaceae from Bovine Mastitis, in Tunisia
Source: Pathogens. 2022 Aug 22;11(8):948. doi: 10.3390/pathogens11080948 (PMC9416333; doi:10.3390/pathogens11080948)
Supplement: Supplementary file 1 [file pathogens-11-00948-s001.zip]

Archive with 2 entries (2 files):
- pathogens-1770468-supplementary figure s1.pdf
- pathogens-1770468-supplementary file.pdf
